# Supplementary material for: Lack of spatial segregation in the representation of pheromones and kairomones in the mouse medial amygdala
Source: Front Neurosci. 2015 Aug 11;9:283. doi: 10.3389/fnins.2015.00283 (PMC4531233; doi:10.3389/fnins.2015.00283)
Supplement: Supplementary file 2 [file Table2.XLSX]

## Sheet: Table S2
	Carvalho et al., Table S2
			heterospecific stimuli											mouse stimuli						pure stimuli					non-olfactory		heat map color code
	Region Name	Abbreviation	domestic cat	leopard cat	mountain lion	african lion	rat (urine)	rat (bedding)	horned owl	caracara hawk	snake	tarantula spider	rabbit	Balb/c	128S	♀exp♀	♂exp♀	♀exp♂	♂exp♂	cat Mup	rat Mup	Mouse Mup24	Mouse Mup mix		foot shock							c-Fos-expressing cells in
	Accessory Olfactory Bulb, anterior division, mitral cell layer	aAOBmcl	TrpC2+/+ odor = 22.7 ± 8.0 (n=15) TrpC2+/+ ctrl = 2.0 ± 0.5 (n=20) TrpC2-/- odor = 2.0 ± 0.9 (n=17) TrpC2-/- ctrl = 1.9 ± 0.7 (n=20)	TrpC2+/+ odor = 11.9 ± 2.9 (n=8) TrpC2+/+ ctrl = 1.8 ± 0.7 (n=22)	TrpC2+/+ odor = 16.0 ± 2.8 (n=8) TrpC2+/+ ctrl = 1.8 ± 0.7 (n=22)	TrpC2+/+ odor = 5.0 ± 0.4 (n=8) TrpC2+/+ ctrl = 1.8 ± 0.7 (n=22)	TrpC2+/+ odor = 9.4 ± 1.5 (n=8) TrpC2+/+ ctrl = 1.7 ± 0.6 (n=22) TrpC2-/- odor = 2.4 ± 1.2 (n=10) TrpC2-/- ctrl = 2.2 ± 0.5 (n=20)	TrpC2+/+ odor = 8.9 ± 1.2 (n=8) TrpC2+/+ ctrl = 1.8 ± 0.7 (n=22) TrpC2-/- odor = 2.1 ± 0.7 (n=10) TrpC2-/- ctrl = 1.1 ± 0.8 (n=20)	TrpC2+/+ odor = 14.0 ± 7.8 (n=6) TrpC2+/+ ctrl = 2.7 ± 0.7 (n=20)	TrpC2+/+ odor = 13.0 ± 4.3 (n=6) TrpC2+/+ ctrl = 2.7 ± 0.7 (n=20)	TrpC2+/+ odor = 13.7 ± 2.6 (n=20) TrpC2+/+ ctrl = 2.7 ± 0.7 (n=20) TrpC2-/- odor = 2.6 ± 1.4 (n=10) TrpC2-/- ctrl = 2.1 ± 0.7 (n=20)	TrpC2+/+ odor = 14.4 ± 4.2 (n=6) TrpC2+/+ ctrl = 1.8 ± 0.7 (n=22)	TrpC2+/+ odor = 1.4 ± 0.4 (n=8) TrpC2+/+ ctrl = 1.7 ± 0.6 (n=22) TrpC2-/- odor = 2.0 ± 1.0 (n=8) TrpC2-/- ctrl = 2.2 ± 0.5 (n=20)	TrpC2+/+ odor = 0.8 ± 0.7 (n=8) TrpC2+/+ ctrl = 1.8 ± 0.7 (n=22)	TrpC2+/+ odor = 2.5 ± 1.4 (n=8) TrpC2+/+ ctrl = 1.8 ± 0.7 (n=22)	TrpC2+/+ odor = 0.9 ± 0.2 (n=8) TrpC2+/+ ctrl = 1.8 ± 0.7 (n=22) TrpC2-/- odor = 1.3 ± 0.9 (n=8) TrpC2-/- ctrl = 1.1 ± 0.8 (n=20)	TrpC2+/+ odor = 1.2 ± 0.9 (n=8) TrpC2+/+ ctrl = 1.8 ± 0.7 (n=22) TrpC2-/- odor = 2.1 ± 1.9 (n=8) TrpC2-/- ctrl = 1.1 ± 0.8 (n=20)	TrpC2+/+ odor = 3.9 ± 1.2 (n=8) TrpC2+/+ ctrl = 1.8 ± 0.7 (n=22) TrpC2-/- odor = 3.3 ± 0.9 (n=8) TrpC2-/- ctrl = 1.1 ± 0.8 (n=20)	TrpC2+/+ odor = 4.8 ± 1.2 (n=8) TrpC2+/+ ctrl = 1.8 ± 0.7 (n=22) TrpC2-/- odor = 2.3 ± 1.5 (n=8) TrpC2-/- ctrl = 1.1 ± 0.8 (n=20)	TrpC2+/+ odor = 4.1 ± 0.9 (n=12) TrpC2+/+ ctrl = 1.7 ± 0.6 (n=22) TrpC2-/- odor = 1.6 ± 0.5 (n=10) TrpC2-/- ctrl = 2.2 ± 0.5 (n=20)	TrpC2+/+ odor = 4.9 ± 1.3 (n=12) TrpC2+/+ ctrl = 1.7 ± 0.6 (n=22) TrpC2-/- odor = 5.2 ± 3.1 (n=10) TrpC2-/- ctrl = 2.2 ± 0.5 (n=20)	TrpC2+/+ odor = 3.4 ± 1.5 (n=10) TrpC2+/+ ctrl = 1.7 ± 0.6 (n=22) TrpC2-/- odor = 2.1 ± 1.1 (n=10) TrpC2-/- ctrl = 2.2 ± 0.5 (n=20)	TrpC2+/+ odor = 3.7 ± 1.1 (n=8) TrpC2+/+ ctrl = 1.7 ± 0.6 (n=22) TrpC2-/- odor = 2.4 ± 1.9 (n=10) TrpC2-/- ctrl = 2.2 ± 0.5 (n=20)		TrpC2+/+ = 1.5 ± 0.9 (n=16) TrpC2-/- = 1.8 ± 0.3 (n=16)		0-2	2-5	5-10	10-15	>15	0.02 mm2
	Accessory Olfactory Bulb, anterior division, granule cell layer	aAOBgcl	TrpC2+/+ odor = 88.9 ± 12.4 (n=15) TrpC2+/+ ctrl = 2.9 ± 1.0 (n=22) TrpC2-/- odor = 5.1 ± 1.5 (n=17) TrpC2-/- ctrl = 3.4 ± 0.9 (n=20)	TrpC2+/+ odor = 47.9 ± 11.4 (n=8) TrpC2+/+ ctrl = 2.9 ± 1.0 (n=22)	TrpC2+/+ odor = 110.8 ± 20.5 (n=8) TrpC2+/+ ctrl = 2.9 ± 1.0 (n=22)	TrpC2+/+ odor = 77.5 ± 7.7 (n=8) TrpC2+/+ ctrl = 2.9 ± 1.0 (n=22)	TrpC2+/+ odor = 35.9 ± 4.2 (n=10) TrpC2+/+ ctrl = 4.9 ± 1.1 (n=15) TrpC2-/- odor = 4.2 ± 0.9 (n=10) TrpC2-/- ctrl = 3.9 ± 1.3 (n=12)	TrpC2+/+ odor = 31.9 ± 7.4 (n=8) TrpC2+/+ ctrl = 2.9 ± 1.0 (n=22) TrpC2-/- odor = 4.2 ± 0.9 (n=10) TrpC2-/- ctrl = 3.4 ± 0.9 (n=20)	TrpC2+/+ odor = 72.1 ± 6.9 (n=6) TrpC2+/+ ctrl = 3.9 ± 1.7 (n=20)	TrpC2+/+ odor = 42.7 ± 7.2 (n=6) TrpC2+/+ ctrl = 3.9 ± 1.7 (n=20)	TrpC2+/+ odor = 101.2 ± 11.2 (n=20) TrpC2+/+ ctrl = 3.9 ± 1.7 (n=20) TrpC2-/- odor = 5.2 ± 1.7 (n=10) TrpC2-/- ctrl = 4.4 ± 2.0 (n=20)	TrpC2+/+ odor = 42.8 ± 8.0 (n=6) TrpC2+/+ ctrl = 2.9 ± 1.0 (n=22)	TrpC2+/+ odor = 3.1 ± 0.2 (n=8) TrpC2+/+ ctrl = 4.9 ± 1.1 (n=15) TrpC2-/- odor = 2.1 ± 0.3 (n=8) TrpC2-/- ctrl = 3.9 ± 1.3 (n=12)	TrpC2+/+ odor = 10.9 ± 2.5 (n=12) TrpC2+/+ ctrl = 2.9 ± 1.0 (n=22)	TrpC2+/+ odor = 18.5 ± 5.5 (n=12) TrpC2+/+ ctrl = 2.9 ± 1.0 (n=22)	TrpC2+/+ odor = 17.2 ± 5.2 (n=8) TrpC2+/+ ctrl = 2.9 ± 1.0 (n=22) TrpC2-/- odor = 4.2 ± 2.1 (n=8) TrpC2-/- ctrl = 3.4 ± 0.9 (n=20)	TrpC2+/+ odor = 16.5 ± 4.4 (n=8) TrpC2+/+ ctrl = 2.9 ± 1.0 (n=22) TrpC2-/- odor = 4.5 ± 1.2 (n=8) TrpC2-/- ctrl = 3.4 ± 0.9 (n=20)	TrpC2+/+ odor = 10.0 ± 3.2 (n=8) TrpC2+/+ ctrl = 2.9 ± 1.0 (n=22) TrpC2-/- odor = 4.0 ± 2.5 (n=8) TrpC2-/- ctrl = 3.4 ± 0.9 (n=20)	TrpC2+/+ odor = 18.9 ± 6.1 (n=8) TrpC2+/+ ctrl = 2.9 ± 1.0 (n=22) TrpC2-/- odor = 5.0 ± 2.1 (n=8) TrpC2-/- ctrl = 3.4 ± 0.9 (n=20)	TrpC2+/+ odor = 50.2 ± 5.2 (n=12) TrpC2+/+ ctrl = 4.9 ± 1.1 (n=15) TrpC2-/- odor = 6.1 ± 2.9 (n=10) TrpC2-/- ctrl = 3.9 ± 1.3 (n=12)	TrpC2+/+ odor = 55.5 ± 6.9 (n=12) TrpC2+/+ ctrl = 4.9 ± 1.1 (n=15) TrpC2-/- odor = 4.1 ± 1.6 (n=10) TrpC2-/- ctrl = 3.9 ± 1.3 (n=12)	TrpC2+/+ odor = 18.7 ± 4.1 (n=10) TrpC2+/+ ctrl = 4.9 ± 1.1 (n=15) TrpC2-/- odor = 4.3 ± 0.9 (n=10) TrpC2-/- ctrl = 3.9 ± 1.3 (n=12)	TrpC2+/+ odor = 35.1 ± 5.1 (n=10) TrpC2+/+ ctrl = 4.9 ± 1.1 (n=15) TrpC2-/- odor = 1.9 ± 1.4 (n=10) TrpC2-/- ctrl = 3.9 ± 1.3 (n=12)		TrpC2+/+ = 3.5 ± 1.7 (n=16) TrpC2-/- = 3.9 ± 1.2 (n=16)		0-5	5-20	20-40	40-60	>60	0.01 mm2
	Accessory Olfactory Bulb, posterior division, mitral cell layer	pAOBmcl	TrpC2+/+ odor = 42.7 ± 8.5 (n=15) TrpC2+/+ ctrl = 2.1 ± 0.5 (n=20) TrpC2-/- odor = 2.2 ± 0.9 (n=17) TrpC2-/- ctrl = 2.2 ± 0.4 (n=20)	TrpC2+/+ odor = 25.3 ± 5.8 (n=8) TrpC2+/+ ctrl = 2.0 ± 1.0 (n=22) TrpC2-/- odor = 2.2 ± 0.2 (n=6) TrpC2-/- ctrl = 1.9 ± 0.7 (n=20)	TrpC2+/+ odor = 25.3 ± 5.0 (n=8) TrpC2+/+ ctrl = 2.0 ± 1.0 (n=22)	TrpC2+/+ odor = 20.3 ± 4.8 (n=8) TrpC2+/+ ctrl = 2.0 ± 1.0 (n=22) TrpC2-/- odor = 2.6 ± 0.5 (n=6) TrpC2-/- ctrl = 1.9 ± 0.7 (n=20)	TrpC2+/+ odor = 24.4 ± 3.4 (n=10) TrpC2+/+ ctrl = 1.9 ± 1.2 (n=15) TrpC2-/- odor = 1.4 ± 0.8 (n=12) TrpC2-/- ctrl = 1.5 ± 0.5 (n=12)	TrpC2+/+ odor = 10.1 ± 2.2 (n=8) TrpC2+/+ ctrl = 2.0 ± 1.0 (n=22) TrpC2-/- odor = 1.3 ± 1.7 (n=10) TrpC2-/- ctrl = 1.9 ± 0.7 (n=20)	TrpC2+/+ odor = 8.7 ± 3.3 (n=6) TrpC2+/+ ctrl = 2.1 ± 0.5 (n=20) TrpC2-/- odor = 1.2 ± 0.4 (n=6) TrpC2-/- ctrl = 2.0 ± 0.4 (n=20)	TrpC2+/+ odor = 11.3 ± 3.4 (n=6) TrpC2+/+ ctrl = 2.1 ± 0.5 (n=20)	TrpC2+/+ odor = 62.5 ± 12.7 (n=20) TrpC2+/+ ctrl = 2.1 ± 0.5 (n=20) TrpC2-/- odor = 3.4 ± 2.1 (n=10) TrpC2-/- ctrl = 2.0 ± 0.4 (n=20)	TrpC2+/+ odor = 9.9 ± 3.1 (n=6) TrpC2+/+ ctrl = 2.0 ± 1.0 (n=22) TrpC2-/- odor = 4.2 ± 1.2 (n=6) TrpC2-/- ctrl = 1.9 ± 0.7 (n=20)	TrpC2+/+ odor = 0.9 ± 0.2 (n=8) TrpC2+/+ ctrl = 1.9 ± 1.2 (n=15) TrpC2-/- odor = 1.2 ± 0.8 (n=8) TrpC2-/- ctrl = 1.5 ± 0.5 (n=12)	TrpC2+/+ odor = 8.9 ± 1.7 (n=12) TrpC2+/+ ctrl = 2.0 ± 1.0 (n=22)	TrpC2+/+ odor = 9.4 ± 1.9 (n=12) TrpC2+/+ ctrl = 2.0 ± 1.0 (n=22)	TrpC2+/+ odor = 8.3 ± 1.2 (n=8) TrpC2+/+ ctrl = 2.0 ± 1.0 (n=22) TrpC2-/- odor = 0.9 ± 1.1 (n=8) TrpC2-/- ctrl = 1.9 ± 0.7 (n=20)	TrpC2+/+ odor = 9.2 ± 2.6 (n=8) TrpC2+/+ ctrl = 2.0 ± 1.0 (n=22) TrpC2-/- odor = 1.3 ± 1.1 (n=8) TrpC2-/- ctrl = 1.9 ± 0.7 (n=20)	TrpC2+/+ odor = 19.2 ± 7.8 (n=8) TrpC2+/+ ctrl = 2.0 ± 1.0 (n=22) TrpC2-/- odor = 5.2 ± 3.4 (n=8) TrpC2-/- ctrl = 1.9 ± 0.7 (n=20)	TrpC2+/+ odor = 15.7 ± 6.5 (n=8) TrpC2+/+ ctrl = 2.0 ± 1.0 (n=22) TrpC2-/- odor = 2.2 ± 0.2 (n=8) TrpC2-/- ctrl = 1.9 ± 0.7 (n=20)	TrpC2+/+ odor = 18.9 ± 2.7 (n=12) TrpC2+/+ ctrl = 1.9 ± 1.2 (n=15) TrpC2-/- odor = 2.2 ± 0.9 (n=10) TrpC2-/- ctrl = 1.5 ± 0.5 (n=12)	TrpC2+/+ odor = 9.2 ± 1.9 (n=12) TrpC2+/+ ctrl = 1.9 ± 1.2 (n=15) TrpC2-/- odor = 1.9 ± 0.7 (n=10) TrpC2-/- ctrl = 1.5 ± 0.5 (n=12)	TrpC2+/+ odor = 4.4 ± 0.9 (n=10) TrpC2+/+ ctrl = 1.9 ± 1.2 (n=15) TrpC2-/- odor = 1.1 ± 1.2 (n=10) TrpC2-/- ctrl = 1.5 ± 0.5 (n=12)	TrpC2+/+ odor = 5.0 ± 1.9 (n=10) TrpC2+/+ ctrl = 1.9 ± 1.2 (n=15) TrpC2-/- odor = 1.4 ± 0.6 (n=10) TrpC2-/- ctrl = 1.5 ± 0.5 (n=12)		TrpC2+/+ = 1.1 ± 0.7 (n=16) TrpC2-/- = 1.8 ± 0.2 (n=16)		0-2	2-5	5-10	10-20	>20	0.02 mm2
	Accessory Olfactory Bulb, posterior division, granule cell layer	pAOBgcl	TrpC2+/+ odor = 95.2 ± 8.5 (n=15) TrpC2+/+ ctrl = 12.0 ± 2.2 (n=20) TrpC2-/- odor = 7.7 ± 0.8 (n=17) TrpC2-/- ctrl = 8.2 ± 2.3 (n=20)	TrpC2+/+ odor = 75.3 ± 10.2 (n=8) TrpC2+/+ ctrl = 11.5 ± 2.1 (n=20) TrpC2-/- odor = 8.7 ± 1.2 (n=6) TrpC2-/- ctrl = 9.4 ± 1.5 (n=20)	TrpC2+/+ odor = 82.7 ± 11.6 (n=8) TrpC2+/+ ctrl = 11.5 ± 2.1 (n=20)	TrpC2+/+ odor = 61.0 ± 8.7 (n=7) TrpC2+/+ ctrl = 11.5 ± 2.1 (n=20) TrpC2-/- odor = 12.7 ± 2.2 (n=6) TrpC2-/- ctrl = 9.4 ± 1.5 (n=20)	TrpC2+/+ odor = 65.2 ± 14.9 (n=10) TrpC2+/+ ctrl = 11.0 ± 4.2 (n=10) TrpC2-/- odor = 5.2 ± 1.2 (n=12) TrpC2-/- ctrl = 6.5 ± 1.5 (n=12)	TrpC2+/+ odor = 59.4 ± 8.9 (n=8) TrpC2+/+ ctrl = 11.5 ± 2.1 (n=20) TrpC2-/- odor = 7.8 ± 2.2 (n=10) TrpC2-/- ctrl = 9.4 ± 1.5 (n=20)	TrpC2+/+ odor = 39.1 ± 5.9 (n=6) TrpC2+/+ ctrl = 12.0 ± 2.2 (n=20) TrpC2-/- odor = 10.9 ± 1.7 (n=6) TrpC2-/- ctrl = 8.2 ± 2.3 (n=20)	TrpC2+/+ odor = 27.1 ± 9.5 (n=6) TrpC2+/+ ctrl = 12.0 ± 2.2 (n=20)	TrpC2+/+ odor = 90.4 ± 9.5 (n=20) TrpC2+/+ ctrl = 12.0 ± 2.2 (n=20) TrpC2-/- odor = 9.0 ± 2.2 (n=20) TrpC2-/- ctrl = 8.2 ± 2.3 (n=20)	TrpC2+/+ odor = 29.8 ± 10.7 (n=6) TrpC2+/+ ctrl = 11.5 ± 2.1 (n=20) TrpC2-/- odor = 8.2 ± 1.8 (n=6) TrpC2-/- ctrl = 9.4 ± 1.5 (n=20)	TrpC2+/+ odor = 4.7 ± 1.0 (n=8) TrpC2+/+ ctrl = 9.5 ± 1.1 (n=10) TrpC2-/- odor = 7.5 ± 2.5 (n=8) TrpC2-/- ctrl = 9.2 ± 1.5 (n=10)	TrpC2+/+ odor = 39.8 ± 3.2 (n=12) TrpC2+/+ ctrl = 11.5 ± 2.1 (n=20)	TrpC2+/+ odor = 29.7 ± 3.4 (n=12) TrpC2+/+ ctrl = 11.5 ± 2.1 (n=20)	TrpC2+/+ odor = 55.9 ± 4.9 (n=8) TrpC2+/+ ctrl = 11.5 ± 2.1 (n=20) TrpC2-/- odor = 8.1 ± 1.8 (n=8) TrpC2-/- ctrl = 9.4 ± 1.5 (n=20)	TrpC2+/+ odor = 49.5 ± 2.6 (n=8) TrpC2+/+ ctrl = 11.5 ± 2.1 (n=20) TrpC2-/- odor = 9.1 ± 1.7 (n=8) TrpC2-/- ctrl = 9.4 ± 1.5 (n=20)	TrpC2+/+ odor = 54.2 ± 4.2 (n=8) TrpC2+/+ ctrl = 11.5 ± 2.1 (n=20) TrpC2-/- odor = 8.5 ± 1.5 (n=8) TrpC2-/- ctrl = 9.4 ± 1.5 (n=20)	TrpC2+/+ odor = 50.2 ± 13.2 (n=8) TrpC2+/+ ctrl = 11.5 ± 2.1 (n=20) TrpC2-/- odor = 6.5 ± 2.5 (n=8) TrpC2-/- ctrl = 9.4 ± 1.5 (n=20)	TrpC2+/+ odor = 60.2 ± 8.4 (n=12) TrpC2+/+ ctrl = 11.0 ± 4.2 (n=10) TrpC2-/- odor = 8.3 ± 1.9 (n=10) TrpC2-/- ctrl = 6.5 ± 1.5 (n=12)	TrpC2+/+ odor = 65.2 ± 11.4 (n=12) TrpC2+/+ ctrl = 11.0 ± 4.2 (n=10) TrpC2-/- odor = 7.7 ± 2.9 (n=10) TrpC2-/- ctrl = 6.5 ± 1.5 (n=12)	TrpC2+/+ odor = 55.8 ± 9.8 (n=10) TrpC2+/+ ctrl = 11.0 ± 4.2 (n=10) TrpC2-/- odor = 8.1 ± 1.9 (n=10) TrpC2-/- ctrl = 6.5 ± 1.5 (n=12)	TrpC2+/+ odor = 60.4 ± 4.4 (n=10) TrpC2+/+ ctrl = 11.0 ± 4.2 (n=10) TrpC2-/- odor = 5.7 ± 2.7 (n=10) TrpC2-/- ctrl = 6.5 ± 1.5 (n=12)		TrpC2+/+ = 6.5 ± 1.2 (n=16) TrpC2-/- = 5.4 ± 1.3 (n=16)		0-15	15-25	25-40	40-60	>60	0.01 mm2
	Medial Nucleus of the Amygdala	MeA	TrpC2+/+ odor = 58.0 ± 5.6 (n=15) TrpC2+/+ ctrl = 10.5 ± 2.0 (n=20) TrpC2-/- odor = 6.5 ± 2.7 (n=17) TrpC2-/- ctrl = 10.4 ± 2.7 (n=20)	TrpC2+/+ odor = 51.5 ± 7.3 (n=10) TrpC2+/+ ctrl = 10.2 ± 1.2 (n=20) TrpC2-/- odor = 13.5 ± 2.4 (n=6) TrpC2-/- ctrl = 10.1 ± 2.9 (n=20)	TrpC2+/+ odor = 51.6 ± 11.9 (n=13) TrpC2+/+ ctrl = 10.2 ± 1.2 (n=20) TrpC2-/- odor = 9.5 ± 1.2 (n=6) TrpC2-/- ctrl = 10.1 ± 2.9 (n=20)	TrpC2+/+ odor = 35.0 ± 5.2 (n=8) TrpC2+/+ ctrl = 10.2 ± 1.2 (n=20) TrpC2-/- odor = 11.2 ± 3.1 (n=6) TrpC2-/- ctrl = 10.1 ± 2.9 (n=20)	TrpC2+/+ odor = 29.2 ± 4.7 (n=10) TrpC2+/+ ctrl = 8.5 ± 2.4 (n=10) TrpC2-/- odor = 8.9 ± 2.5 (n=12) TrpC2-/- ctrl = 10.8 ± 2.0 (n=10)	TrpC2+/+ odor = 27.4 ± 2.1 (n=8) TrpC2+/+ ctrl = 10.2 ± 1.2 (n=20) TrpC2-/- odor = 7.9 ± 3.5 (n=10) TrpC2-/- ctrl = 10.1 ± 2.9 (n=20)	TrpC2+/+ odor = 45.2 ± 3.5 (n=10) TrpC2+/+ ctrl = 10.4 ± 1.9 (n=20) TrpC2-/- odor = 7.5 ± 2.1 (n=6) TrpC2-/- ctrl = 9.9 ± 2.8 (n=20)	TrpC2+/+ odor = 55.4 ± 8.7 (n=8) TrpC2+/+ ctrl = 10.4 ± 1.9 (n=20)	TrpC2+/+ odor = 56.8 ± 4.7 (n=20) TrpC2+/+ ctrl = 10.4 ± 1.9 (n=20) TrpC2-/- odor = 12.2 ± 3.5 (n=20) TrpC2-/- ctrl = 9.9 ± 2.8 (n=20)	TrpC2+/+ odor = 100.5 ± 17.0 (n=10) TrpC2+/+ ctrl = 10.2 ± 1.2 (n=20) TrpC2-/- odor = 24.5 ± 7.2 (n=6) TrpC2-/- ctrl = 10.1 ± 2.9 (n=20)	TrpC2+/+ odor = 9.5 ± 1.2 (n=8) TrpC2+/+ ctrl = 10.9 ± 3.5 (n=10) TrpC2-/- odor = 9.1 ± 2.7 (n=8) TrpC2-/- ctrl = 10.4 ± 1.2 (n=10)	TrpC2+/+ odor = 43.3 ± 3.3 (n=12) TrpC2+/+ ctrl = 10.2 ± 1.2 (n=20)	TrpC2+/+ odor = 43.1 ± 4.3 (n=12) TrpC2+/+ ctrl = 10.2 ± 1.2 (n=20)	TrpC2+/+ odor = 41.0 ± 14.0 (n=8) TrpC2+/+ ctrl = 10.2 ± 1.2 (n=20) TrpC2-/- odor = 8.7 ± 3.9 (n=8) TrpC2-/- ctrl = 10.1 ± 2.9 (n=20)	TrpC2+/+ odor = 31.4 ± 6.9 (n=8) TrpC2+/+ ctrl = 10.2 ± 1.2 (n=20) TrpC2-/- odor = 9.1 ± 4.1 (n=8) TrpC2-/- ctrl = 10.1 ± 2.9 (n=20)	TrpC2+/+ odor = 39.0 ± 14.6 (n=8) TrpC2+/+ ctrl = 10.2 ± 1.2 (n=20) TrpC2-/- odor = 10.0 ± 2.1 (n=8) TrpC2-/- ctrl = 10.1 ± 2.9 (n=20)	TrpC2+/+ odor = 42.8 ± 15.5 (n=8) TrpC2+/+ ctrl = 10.2 ± 1.2 (n=20) TrpC2-/- odor = 7.7 ± 3.5 (n=8) TrpC2-/- ctrl = 10.1 ± 2.9 (n=20)	TrpC2+/+ odor = 26.2 ± 3.5 (n=12) TrpC2+/+ ctrl = 10.9 ± 3.5 (n=10) TrpC2-/- odor = 9.2 ± 1.4 (n=10) TrpC2-/- ctrl = 10.4 ± 1.2 (n=10)	TrpC2+/+ odor = 26.7 ± 4.2 (n=12) TrpC2+/+ ctrl = 10.9 ± 3.5 (n=10) TrpC2-/- odor =11.2 ± 3.7 (n=10) TrpC2-/- ctrl = 10.4 ± 1.2 (n=10)	TrpC2+/+ odor = 24.3 ± 3.5 (n=10) TrpC2+/+ ctrl = 10.9 ± 3.5 (n=10) TrpC2-/- odor = 7.3 ± 3.6 (n=10) TrpC2-/- ctrl = 10.4 ± 1.2 (n=10)	TrpC2+/+ odor = 23.3 ± 4.0 (n=10) TrpC2+/+ ctrl = 10.9 ± 3.5 (n=10) TrpC2-/- odor = 9.4 ± 1.1 (n=10) TrpC2-/- ctrl = 10.4 ± 1.2 (n=10)		TrpC2+/+ = 9.2 ± 1.7 (n=16) TrpC2-/- = 6.4 ± 3.3 (n=16)		0-10	10-20	20-40	40-60	>60	0.48 mm2
	Piriform Cortex	Pir	TrpC2+/+ odor = 42.0 ± 5.2 (n=15) TrpC2+/+ ctrl = 12.5 ± 2.5 (n=20) TrpC2-/- odor = 39.4 ± 5.4 (n=15) TrpC2-/- ctrl = 13.7 ± 2.2 (n=20)	TrpC2+/+ odor = 31.6 ± 4.6 (n=8) TrpC2+/+ ctrl = 13.1 ± 2.1 (n=18) TrpC2-/- odor = 28.7 ± 3.9 (n=6) TrpC2-/- ctrl = 13.7 ± 2.2 (n=18)	TrpC2+/+ odor = 38.3 ± 6.2 (n=12) TrpC2+/+ ctrl = 13.1 ± 2.1 (n=18)	TrpC2+/+ odor = 27.5 ± 7.2 (n=8) TrpC2+/+ ctrl = 13.1 ± 2.1 (n=18)	TrpC2+/+ odor = 30.4 ± 5.2 (n=10) TrpC2+/+ ctrl = 13.4 ± 2.8 (n=12) TrpC2-/- odor = 32.1 ± 6.4 (n=12) TrpC2-/- ctrl = 14.4 ± 5.2 (n=12)	TrpC2+/+ odor = 32.6 ± 4.1 (n=8) TrpC2+/+ ctrl = 13.1 ± 2.1 (n=18) TrpC2-/- odor = 30.4 ± 6.5 (n=10) TrpC2-/- ctrl = 13.7 ± 2.2 (n=18)	TrpC2+/+ odor = 48.8 ± 8.0 (n=10) TrpC2+/+ ctrl = 9.1 ± 3.1 (n=12) TrpC2-/- odor = 22.1 ± 2.6 (n=6) TrpC2-/- ctrl = 13.1 ± 3.2 (n=12)	TrpC2+/+ odor = 42.0 ± 6.5 (n=12) TrpC2+/+ ctrl = 9.1 ± 3.1 (n=12)	TrpC2+/+ odor = 45.4 ± 7.2 (n=20) TrpC2+/+ ctrl = 9.1 ± 3.1 (n=12) TrpC2-/- odor = 40.5 ± 5.7 (n=20) TrpC2-/- ctrl = 13.1 ± 3.2 (n=12)	TrpC2+/+ odor = 65.3 ± 10.4 (n=8) TrpC2+/+ ctrl = 13.1 ± 2.1 (n=18) TrpC2-/- odor = 42.8 ± 3.6 (n=6) TrpC2-/- ctrl = 13.7 ± 2.2 (n=18)	TrpC2+/+ odor = 32.5 ± 3.9 (n=8) TrpC2+/+ ctrl = 13.4 ± 2.8 (n=12) TrpC2-/- odor = 32.0 ± 7.1 (n=8) TrpC2-/- ctrl = 14.4 ± 5.2 (n=12)	TrpC2+/+ odor = 33.2 ± 5.6 (n=12) TrpC2+/+ ctrl = 13.1 ± 2.1 (n=18)	TrpC2+/+ odor = 38.7 ± 4.6 (n=12) TrpC2+/+ ctrl = 13.1 ± 2.1 (n=18)	TrpC2+/+ odor = 24.4 ± 10.7 (n=8) TrpC2+/+ ctrl = 13.1 ± 2.1 (n=18) TrpC2-/- odor = 19.1 ± 5.2 (n=8) TrpC2-/- ctrl = 13.7 ± 2.2 (n=18)	TrpC2+/+ odor = 18.4 ± 3.5 (n=8) TrpC2+/+ ctrl = 13.1 ± 2.1 (n=18) TrpC2-/- odor = 15.9 ± 2.8 (n=8) TrpC2-/- ctrl = 13.7 ± 2.2 (n=18)	TrpC2+/+ odor = 37.0 ± 6.9 (n=10) TrpC2+/+ ctrl = 13.1 ± 2.1 (n=18) TrpC2-/- odor = 30.1 ± 6.5 (n=8) TrpC2-/- ctrl = 13.7 ± 2.2 (n=18)	TrpC2+/+ odor = 36.0 ± 9.3 (n=10) TrpC2+/+ ctrl = 13.1 ± 2.1 (n=18) TrpC2-/- odor = 30.4 ± 9.5 (n=8) TrpC2-/- ctrl = 13.7 ± 2.2 (n=18)	TrpC2+/+ odor = 15.1 ± 3.7 (n=10) TrpC2+/+ ctrl = 13.4 ± 2.8 (n=12) TrpC2-/- odor = 12.9 ± 6.1 (n=10) TrpC2-/- ctrl = 14.4 ± 5.2 (n=12)	TrpC2+/+ odor = 18.2 ± 3.9 (n=10) TrpC2+/+ ctrl = 13.4 ± 2.8 (n=12) TrpC2-/- odor = 22.7 ± 3.2 (n=10) TrpC2-/- ctrl = 14.4 ± 5.2 (n=12)	TrpC2+/+ odor = 24.9 ± 5.1 (n=10) TrpC2+/+ ctrl = 13.4 ± 2.8 (n=12) TrpC2-/- odor = 17.2 ± 3.4 (n=10) TrpC2-/- ctrl = 14.4 ± 5.2 (n=12)	TrpC2+/+ odor = 21.6 ± 5.0 (n=10) TrpC2+/+ ctrl = 13.4 ± 2.8 (n=12) TrpC2-/- odor = 22.3 ± 2.8 (n=10) TrpC2-/- ctrl = 14.4 ± 5.2 (n=12)		TrpC2+/+ = 12.5 ± 1.9 (n=16) TrpC2-/- = 10.8 ± 3.2 (n=16)		0-15	15-25	25-35	35-45	>45	0.01 mm2
	Hippocampus, CA3 layer	Hippo	TrpC2+/+ odor = 17.2 ± 2.2 (n=15) TrpC2+/+ ctrl = 18.2 ± 5.5 (n=20) TrpC2-/- odor = 21.7 ± 2.9 (n=15) TrpC2-/- ctrl = 22.6 ± 4.7 (n=20)	TrpC2+/+ odor = 18.3 ± 2.4 (n=8) TrpC2+/+ ctrl = 21.8 ± 3.5 (n=15) TrpC2-/- odor = 19.2 ± 2.7 (n=6) TrpC2-/- ctrl = 22.7 ± 4.2 (n=15)	TrpC2+/+ odor = 20.1 ± 3.5 (n=8) TrpC2+/+ ctrl = 21.8 ± 3.5 (n=15)	TrpC2+/+ odor = 10.2 ± 1.9 (n=8) TrpC2+/+ ctrl = 21.8 ± 3.5 (n=15) TrpC2-/- odor = 19.9 ± 3.2 (n=6) TrpC2-/- ctrl = 22.7 ± 4.2 (n=15)	TrpC2+/+ odor = 16.5 ± 2.1 (n=10) TrpC2+/+ ctrl = 21.8 ± 3.5 (n=15) TrpC2-/- odor = 19.0 ± 4.1 (n=10) TrpC2-/- ctrl = 22.7 ± 4.2 (n=15)	ND	TrpC2+/+ odor = 21.0 ± 3.9 (n=10) TrpC2+/+ ctrl = 21.8 ± 3.5 (n=15) TrpC2-/- odor = 32.6 ± 6.7 (n=6) TrpC2-/- ctrl = 22.7 ± 4.2 (n=15)	TrpC2+/+ odor = 15.0 ± 1.7 (n=10) TrpC2+/+ ctrl = 21.8 ± 3.5 (n=15)	TrpC2+/+ odor = 25.2 ± 2.1 (n=15) TrpC2+/+ ctrl = 21.8 ± 3.5 (n=15) TrpC2-/- odor = 20.7 ± 2.8 (n=15) TrpC2-/- ctrl = 22.7 ± 4.2 (n=15)	TrpC2+/+ odor = 31.1 ± 3.2 (n=10) TrpC2+/+ ctrl = 21.8 ± 3.5 (n=15) TrpC2-/- odor = 19.2 ± 2.6 (n=10) TrpC2-/- ctrl = 22.7 ± 4.2 (n=15)	TrpC2+/+ odor = 20.1 ± 1.2 (n=10) TrpC2+/+ ctrl = 16.9 ± 5.4 (n=10) TrpC2-/- odor = 19.2 ± 2.6 (n=10) TrpC2-/- ctrl = 22.3 ± 5.1 (n=10)	TrpC2+/+ odor = 21.5 ± 3.9 (n=8) TrpC2+/+ ctrl = 21.8 ± 3.5 (n=15)	TrpC2+/+ odor = 22.2 ± 5.7 (n=8) TrpC2+/+ ctrl = 21.8 ± 3.5 (n=15)	TrpC2+/+ odor = 17.7 ± 2.6 (n=8) TrpC2+/+ ctrl = 21.8 ± 3.5 (n=15) TrpC2-/- odor = 21.7 ± 5.5 (n=8) TrpC2-/- ctrl = 22.7 ± 4.2 (n=15)	TrpC2+/+ odor = 20.7 ± 8.6 (n=8) TrpC2+/+ ctrl = 21.8 ± 3.5 (n=15) TrpC2-/- odor = 19.4 ± 6.5 (n=8) TrpC2-/- ctrl = 22.7 ± 4.2 (n=15)	TrpC2+/+ odor = 23.3 ± 5.2 (n=8) TrpC2+/+ ctrl = 21.8 ± 3.5 (n=15) TrpC2-/- odor = 17.2 ± 3.6 (n=8) TrpC2-/- ctrl = 22.7 ± 4.2 (n=15)	TrpC2+/+ odor = 20.1 ± 8.6 (n=8) TrpC2+/+ ctrl = 21.8 ± 3.5 (n=15) TrpC2-/- odor = 15.2 ± 6.2 (n=8) TrpC2-/- ctrl = 22.7 ± 4.2 (n=15)	TrpC2+/+ odor = 8.1 ± 4.2 (n=8) TrpC2+/+ ctrl = 12.8 ± 5.4 (n=10) TrpC2-/- odor = 19.2 ± 3.6 (n=8) TrpC2-/- ctrl = 21.9 ± 3.8 (n=10)	TrpC2+/+ odor = 18.8 ± 4.9 (n=8) TrpC2+/+ ctrl = 12.8 ± 5.4 (n=10) TrpC2-/- odor = 21.2 ± 3.9 (n=8) TrpC2-/- ctrl = 21.9 ± 3.8 (n=10)	TrpC2+/+ odor = 19.9 ± 2.3 (n=8) TrpC2+/+ ctrl = 12.8 ± 5.4 (n=10) TrpC2-/- odor = 22.5 ± 6.1 (n=8) TrpC2-/- ctrl = 21.9 ± 3.8 (n=10)	TrpC2+/+ odor = 20.6 ± 1.4 (n=8) TrpC2+/+ ctrl = 12.8 ± 5.4 (n=10) TrpC2-/- odor = 22.2 ± 1.2 (n=8) TrpC2-/- ctrl = 21.9 ± 3.8 (n=10)		TrpC2+/+ = 41.5 ± 6.8 (n=16) TrpC2-/- = 51.7 ± 10.2 (n=16)		10-25	25-35	35-45	45-55	>55	4000 mm2
		stimulus type	rubbed gauze	scented bedding	scented bedding	scented bedding	gauze + liquid stimulus	scented bedding	bodily sheddings	bodily sheddings	bodily sheddings	scented bedding	gauze + liquid stimulus	scented bedding	scented bedding	scented bedding	scented bedding	scented bedding	scented bedding	gauze + liquid stimulus	gauze + liquid stimulus	gauze + liquid stimulus	gauze + liquid stimulus		non-olfactory control
		control	unscented gauze	clean bedding	clean bedding	clean bedding	gauze + 1ml of PBS	clean bedding	home cage bedding	home cage bedding	home cage bedding	clean bedding	gauze + 1ml of PBS	clean bedding	clean bedding	clean bedding	clean bedding	clean bedding	clean bedding	gauze + 10mg MBP in PBS	gauze + 10mg MBP in PBS	gauze + 10mg MBP in PBS	gauze + 10mg MBP in PBS		-
